# Supplementary material for: Arabidopsis BRUTUS-LIKE E3 ligases negatively regulate iron uptake by targeting transcription factor FIT for recycling
Source: Proc Natl Acad Sci U S A. 2019 Aug 14;116(35):17584–91. doi: 10.1073/pnas.1907971116 (PMC6717287; doi:10.1073/pnas.1907971116)
Supplement: Supplementary File [file pnas.1907971116.sd01.xls]

## Sheet: BTSL Network
Microarray data from roots			Correlation to:
ATG	Symbol	Description	BTSL1	BTSL2
Genes co-expressed to BTSL1 and BTSL2
AT3G24290		ammonium transporter 1;5	0.78	0.731
AT1G07560		Leucine-rich repeat protein kinase family protein	0.771	0.711
AT3G01190		Peroxidase superfamily protein	0.766	0.784
AT5G03570	IREG2	iron regulated 2	0.765	0.711
AT1G47480		alpha/beta-Hydrolases superfamily protein	0.746	0.76
AT4G26010		Peroxidase superfamily protein	0.745	0.69
AT4G20460		NAD(P)-binding Rossmann-fold superfamily protein	0.745	0.802
AT5G55170		small ubiquitin-like modifier 3	0.739	0.719
AT2G45430		AT-hook motif nuclear-localized protein 22	0.736	0.826
AT3G62040		Haloacid dehalogenase-like hydrolase (HAD) superfamily protein	0.734	0.675
AT1G51790		Leucine-rich repeat protein kinase family protein	0.733	0.754
AT2G39530		Uncharacterised protein family (UPF0497)	0.73	0.749
AT3G55150		exocyst subunit exo70 family protein H1	0.728	0.752
AT2G21020		Unknown	0.727	0.722
AT4G21600		endonuclease 5	0.727	0.828
AT1G05250		Peroxidase superfamily protein	0.726	0.691
AT5G48290		Heavy metal transport/detoxification superfamily protein	0.721	0.661
AT4G35030		Protein kinase superfamily protein	0.718	0.646
AT3G23190		HR-like lesion-inducing protein-related	0.718	0.771
AT1G05260		Peroxidase superfamily protein	0.718	0.721
AT1G08325		Unknown	0.714	0.694
AT2G35270		Predicted AT-hook DNA-binding family protein	0.712	0.794
AT3G13760		Cysteine/Histidine-rich C1 domain family protein	0.711	0.676
AT5G61250	GUS1	glucuronidase 1	0.711	0.688
AT1G30900		VACUOLAR SORTING RECEPTOR 6	0.711	0.842
AT2G21045		Rhodanese/Cell cycle control phosphatase superfamily protein	0.711	0.699
AT5G43180		Protein of unknown function, DUF599	0.707	0.657
AT3G25930		Adenine nucleotide alpha hydrolases-like superfamily protein	0.706	0.67
AT5G40510		Sucrase/ferredoxin-like family protein	0.703	0.764
AT2G28250		Protein kinase superfamily protein	0.703	0.665
AT1G49310		Unknown	0.702	0.676
AT3G13610	F6H1	2-oxoglutarate (2OG) and Fe(II)-dependent oxygenase superfamily protein	0.702	0.793
AT2G16750		Protein kinase protein with adenine nucleotide alpha hydrolases-like domain	0.701	0.64
AT5G17820		Peroxidase superfamily protein	0.699	0.65
AT5G10580		Protein of unknown function, DUF599	0.699	0.663
AT3G54040		PAR1 protein	0.698	0.733
AT4G15500		UDP-Glycosyltransferase superfamily protein	0.697	0.68
AT5G10280		myb domain protein 92	0.697	0.662
AT1G73270		serine carboxypeptidase-like 6	0.697	0.747
AT3G58710		WRKY DNA-binding protein 69	0.695	0.796
AT1G51800		Leucine-rich repeat protein kinase family protein	0.694	0.671
AT5G51060		NADPH/respiratory burst oxidase protein D	0.693	0.821
AT4G20110	VSR7	VACUOLAR SORTING RECEPTOR 7	0.69	0.731
AT5G57740		XB3 ortholog 2 in Arabidopsis thaliana	0.689	0.65
AT5G67400		root hair specific 19	0.688	0.659
AT1G13300		myb-like transcription factor family protein	0.688	0.726
AT4G25090		Riboflavin synthase-like superfamily protein	0.686	0.68
AT3G06300		P4H isoform 2	0.686	0.805
AT4G15093		catalytic LigB subunit of aromatic ring-opening dioxygenase family	0.684	0.738
AT1G03210		Phenazine biosynthesis PhzC/PhzF protein	0.683	0.765
AT5G52830		WRKY DNA-binding protein 27	0.683	0.737
AT3G13710		prenylated RAB acceptor 1.F4	0.683	0.63
AT1G15210		pleiotropic drug resistance 7	0.68	0.823
AT2G28970		Leucine-rich repeat protein kinase family protein	0.678	0.663
AT1G61590		Protein kinase superfamily protein	0.678	0.612
AT5G44480		NAD(P)-binding Rossmann-fold superfamily protein	0.678	0.734
AT4G02270		root hair specific 13	0.676	0.628
AT4G16350		calcineurin B-like protein 6	0.676	0.673
AT1G30110		nudix hydrolase homolog 25	0.675	0.7
AT1G29280	WRKY65	WRKY DNA-binding protein 65	0.675	0.785
AT3G60330	HA7	H(+)-ATPase 7	0.675	0.719
AT5G50560		Protein of unknown function (DUF 3339)	0.675	0.619
AT5G01610		Protein of unknown function, DUF538	0.674	0.632
AT5G25160		zinc finger protein 3	0.674	0.673
AT4G21230		cysteine-rich RLK (RECEPTOR-like protein kinase) 27	0.673	0.696
AT5G63600	FLS5	flavonol synthase 5	0.672	0.672
AT5G40980		Protein of unknown function (DUF 3339)	0.671	0.659
AT5G53250		arabinogalactan protein 22	0.671	0.688
AT1G49390		2-oxoglutarate (2OG) and Fe(II)-dependent oxygenase superfamily protein	0.671	0.694
AT2G42350		RING/U-box superfamily protein	0.669	0.68
AT4G23690		Disease resistance-responsive (dirigent-like protein) family protein	0.669	0.688
AT1G78090		trehalose-6-phosphate phosphatase	0.669	0.618
AT5G26655		Unknown	0.668	0.633
AT1G26250		Proline-rich extensin-like family protein	0.668	0.695
AT4G11290		Peroxidase superfamily protein	0.667	0.695
AT5G06800		myb-like HTH transcriptional regulator family protein	0.667	0.645
AT3G27190		uridine kinase-like 2	0.667	0.799
AT4G35380		SEC7-like guanine nucleotide exchange family protein	0.667	0.85
AT1G77330		2-oxoglutarate (2OG) and Fe(II)-dependent oxygenase superfamily protein	0.666	0.767
AT2G34940		VACUOLAR SORTING RECEPTOR 5	0.665	0.67
AT3G58810	MTPA2	metal tolerance protein A2	0.664	0.643
AT1G08670		ENTH/VHS family protein	0.664	0.624
AT5G06840		Unknown	0.663	0.717
AT5G24230		Lipase class 3-related protein	0.663	0.691
AT1G30870		Peroxidase superfamily protein	0.663	0.623
AT1G74660		mini zinc finger 1	0.663	0.726
AT3G22570		Bifunctional inhibitor/lipid-transfer protein/seed storage 2S albumin superfamily protein	0.662	0.62
AT1G33800		Protein of unknown function (DUF579)	0.662	0.761
AT1G67330		Protein of unknown function (DUF579)	0.662	0.654
AT4G32650		potassium channel in Arabidopsis thaliana 3	0.661	0.766
AT4G30670		Putative membrane lipoprotein	0.66	0.665
AT3G23430		phosphate 1	0.658	0.613
AT4G00700		C2 calcium/lipid-binding plant phosphoribosyltransferase family protein	0.658	0.631
AT1G72300		Leucine-rich receptor-like protein kinase family protein	0.657	0.639
AT3G15300		VQ motif-containing protein	0.656	0.795
AT1G11540		Sulfite exporter TauE/SafE family protein	0.656	0.689
AT3G47040		Glycosyl hydrolase family protein	0.656	0.704
AT3G05920		Heavy metal transport/detoxification superfamily protein	0.656	0.674
AT5G05500		Pollen Ole e 1 allergen and extensin family protein	0.655	0.628
AT5G05790		Duplicated homeodomain-like superfamily protein	0.654	0.657
AT2G29750		UDP-glucosyl transferase 71C1	0.654	0.684
AT1G68150		WRKY DNA-binding protein 9	0.652	0.815
AT5G61340		Unknown	0.652	0.633
AT1G76760		thioredoxin Y1	0.651	0.77
AT4G18430		RAB GTPase homolog A1E	0.651	0.755
AT5G26310		UDP-Glycosyltransferase superfamily protein	0.65	0.642
AT1G02900		rapid alkalinization factor 1	0.65	0.65
AT5G42860		Unknown	0.649	0.683
AT5G15180		Peroxidase superfamily protein	0.649	0.626
AT3G61410		Unknown	0.649	0.632
AT2G28160	FIT	FER-like regulator of iron uptake	0.649	0.748
AT4G11530		cysteine-rich RLK (RECEPTOR-like protein kinase) 34	0.647	0.69
AT3G14280		Unknown	0.647	0.652
AT1G72120		Major facilitator superfamily protein	0.647	0.741
AT4G18610		Protein of unknown function (DUF640)	0.646	0.623
AT1G09090		respiratory burst oxidase homolog B	0.646	0.622
AT3G01720		Unknown	0.645	0.732
AT4G13235		embryo sac development arrest 21	0.644	0.646
AT5G67450		zinc-finger protein 1	0.643	0.694
AT2G03450		purple acid phosphatase 9	0.643	0.692
AT5G27920		F-box family protein	0.643	0.733
AT2G32270	ZIP3	zinc transporter 3 precursor	0.643	0.665
AT4G08690		Sec14p-like phosphatidylinositol transfer family protein	0.642	0.71
AT1G68940		Armadillo/beta-catenin-like repeat family protein	0.641	0.697
AT4G17800		Predicted AT-hook DNA-binding family protein	0.641	0.745
AT5G64100		Peroxidase superfamily protein	0.641	0.665
AT3G21710		Unknown	0.64	0.711
AT1G01750		actin depolymerizing factor 11	0.64	0.691
AT3G27150		Galactose oxidase/kelch repeat superfamily protein	0.639	0.758
AT3G23200		Uncharacterised protein family (UPF0497)	0.639	0.709
AT5G25890		indole-3-acetic acid inducible 28	0.638	0.685
AT5G48560		basic helix-loop-helix (bHLH) DNA-binding superfamily protein	0.638	0.801
AT1G65610		Six-hairpin glycosidases superfamily protein	0.638	0.727
AT4G22212		Arabidopsis defensin-like protein	0.637	0.616
AT5G09690		magnesium transporter 7	0.636	0.761
AT1G49860		glutathione S-transferase (class phi) 14	0.636	0.64
AT1G51850		Leucine-rich repeat protein kinase family protein	0.635	0.662
AT3G05890		Low temperature and salt responsive protein family	0.634	0.72
AT3G22850		Aluminium induced protein with YGL and LRDR motifs	0.634	0.791
AT1G12010		2-oxoglutarate (2OG) and Fe(II)-dependent oxygenase superfamily protein	0.633	0.695
AT5G59090		subtilase 4.12	0.633	0.61
AT4G30170		Peroxidase family protein	0.633	0.663
AT1G47840		hexokinase 3	0.631	0.756
AT3G09490		Tetratricopeptide repeat (TPR)-like superfamily protein	0.631	0.711
AT1G08990		plant glycogenin-like starch initiation protein 5	0.631	0.621
AT4G10380		NOD26-like intrinsic protein 5;1	0.63	0.721
AT2G37440		DNAse I-like superfamily protein	0.629	0.667
AT5G40730		arabinogalactan protein 24	0.629	0.605
AT4G20140		Leucine-rich repeat transmembrane protein kinase	0.629	0.693
AT2G30210		laccase 3	0.629	0.612
AT2G02960		RING/FYVE/PHD zinc finger superfamily protein	0.628	0.694
AT1G14080		fucosyltransferase 6	0.627	0.769
AT1G09740		Adenine nucleotide alpha hydrolases-like superfamily protein	0.627	0.701
AT5G65210		bZIP transcription factor family protein	0.627	0.695
AT4G26060		Ribosomal protein L18ae family	0.627	0.721
AT5G54140		IAA-leucine-resistant (ILR1)-like 3	0.626	0.74
AT1G70690		Receptor-like protein kinase-related family protein	0.626	0.64
AT1G51860		Leucine-rich repeat protein kinase family protein	0.626	0.684
AT3G18560		Unknown	0.626	0.659
AT2G39420		alpha/beta-Hydrolases superfamily protein	0.625	0.775
AT3G22600		Bifunctional inhibitor/lipid-transfer protein/seed storage 2S albumin superfamily protein	0.625	0.666
AT3G60070		Major facilitator superfamily protein	0.625	0.656
AT1G70990		proline-rich family protein	0.625	0.613
AT5G53110		RING/U-box superfamily protein	0.624	0.64
AT3G11550		Uncharacterised protein family (UPF0497)	0.623	0.607
AT5G20550		2-oxoglutarate (2OG) and Fe(II)-dependent oxygenase superfamily protein	0.622	0.714
AT1G13970		Protein of unknown function (DUF1336)	0.622	0.746
AT3G62780		Calcium-dependent lipid-binding (CaLB domain) family protein	0.622	0.631
AT2G34830		WRKY DNA-binding protein 35	0.621	0.731
AT3G07570		Cytochrome b561/ferric reductase transmembrane with DOMON related domain	0.621	0.648
AT2G38390		Peroxidase superfamily protein	0.621	0.603
AT2G21550		Bifunctional dihydrofolate reductase/thymidylate synthase	0.62	0.76
AT3G04570		AT-hook motif nuclear-localized protein 19	0.62	0.746
AT1G12160		Flavin-binding monooxygenase family protein	0.62	0.755
AT5G25640		Rhomboid-related intramembrane serine protease family protein	0.62	0.738
AT1G66280		Glycosyl hydrolase superfamily protein	0.62	0.748
AT5G63990		Inositol monophosphatase family protein	0.62	0.809
AT1G30750		Unknown	0.619	0.613
AT1G69450		Early-responsive to dehydration stress protein (ERD4)	0.619	0.716
AT1G18970		germin-like protein 4	0.619	0.61
AT4G14630	GLP9	germin-like protein 9	0.618	0.722
AT3G49840		Uncharacterized conserved protein (DUF2215)	0.618	0.686
AT2G04430		nudix hydrolase homolog 5	0.616	0.657
AT3G19390		Granulin repeat cysteine protease family protein	0.616	0.843
AT3G21770		Peroxidase superfamily protein	0.614	0.631
AT3G47210		Plant protein of unknown function (DUF247)	0.613	0.706
AT1G66440		Cysteine/Histidine-rich C1 domain family protein	0.613	0.632
AT5G50200		nitrate transmembrane transporters	0.613	0.677
AT3G62280		GDSL-like Lipase/Acylhydrolase superfamily protein	0.612	0.719
AT3G20960		cytochrome P450, family 705, subfamily A, polypeptide 33	0.612	0.691
AT1G47290		3beta-hydroxysteroid-dehydrogenase/decarboxylase isoform 1	0.611	0.666
AT2G36890		Duplicated homeodomain-like superfamily protein	0.61	0.623
AT4G15070		Cysteine/Histidine-rich C1 domain family protein	0.61	0.673
AT4G13580		Disease resistance-responsive (dirigent-like protein) family protein	0.609	0.602
AT2G28670		Disease resistance-responsive (dirigent-like protein) family protein	0.609	0.603
AT2G27660		Cysteine/Histidine-rich C1 domain family protein	0.609	0.712
AT3G56950		small and basic intrinsic protein 2;1	0.608	0.683
AT2G30840		2-oxoglutarate (2OG) and Fe(II)-dependent oxygenase superfamily protein	0.607	0.636
AT1G63220		Calcium-dependent lipid-binding (CaLB domain) family protein	0.607	0.685
AT3G26770		NAD(P)-binding Rossmann-fold superfamily protein	0.606	0.722
AT1G79530		glyceraldehyde-3-phosphate dehydrogenase of plastid 1	0.606	0.775
AT5G45480		Protein of unknown function (DUF594)	0.606	0.658
AT4G13660		pinoresinol reductase 2	0.606	0.642
AT1G28680		HXXXD-type acyl-transferase family protein	0.605	0.672
AT2G41480		Peroxidase superfamily protein	0.604	0.636
AT2G16970		Major facilitator superfamily protein	0.604	0.607
AT5G12880		proline-rich family protein	0.603	0.762
AT4G15380		cytochrome P450, family 705, subfamily A, polypeptide 4	0.602	0.615
AT5G60950		COBRA-like protein 5 precursor	0.602	0.772
AT4G27270		Quinone reductase family protein	0.601	0.606
AT4G13130		Cysteine/Histidine-rich C1 domain family protein	0.601	0.719
AT2G18980		Peroxidase superfamily protein	0.601	0.605
Genes co-expressed only with BTSL1
AT5G19970		Unknown	0.705
AT1G72200		RING/U-box superfamily protein	0.695
AT4G19690	IRT1	iron-regulated transporter 1	0.687
AT3G01260		Galactose mutarotase-like superfamily protein	0.667
AT4G15390		HXXXD-type acyl-transferase family protein	0.661
AT1G62280		SLAC1 homologue 1	0.656
AT2G48130		Bifunctional inhibitor/lipid-transfer protein/seed storage 2S albumin superfamily protein	0.653
AT4G30450		glycine-rich protein	0.647
AT4G00680		actin depolymerizing factor 8	0.642
AT3G09290		telomerase activator1	0.641
AT3G61380		Phosphatidylinositol N-acetyglucosaminlytransferase subunit P-related	0.639
AT4G31910		HXXXD-type acyl-transferase family protein	0.635
AT1G13830		Carbohydrate-binding X8 domain superfamily protein	0.634
AT1G48690		Auxin-responsive GH3 family protein	0.633
AT1G08590		Leucine-rich receptor-like protein kinase family protein	0.631
AT2G36100		Uncharacterised protein family (UPF0497)	0.631
AT2G27370		Uncharacterised protein family (UPF0497)	0.629
AT1G31050		basic helix-loop-helix (bHLH) DNA-binding superfamily protein	0.628
AT5G56540		arabinogalactan protein 14	0.627
AT5G24410		6-phosphogluconolactonase 4	0.626
AT1G34040		Pyridoxal phosphate (PLP)-dependent transferases superfamily protein	0.624
AT4G16400		Unknown	0.622
AT5G27100		glutamate receptor 2.1	0.621
AT4G12550		Auxin-Induced in Root cultures 1	0.619
AT4G26320		arabinogalactan protein 13	0.618
AT4G29800		PATATIN-like protein 8	0.618
AT5G07080		HXXXD-type acyl-transferase family protein	0.616
AT3G26610		Pectin lyase-like superfamily protein	0.615
AT4G22120		ERD (early-responsive to dehydration stress) family protein	0.614
AT4G17280		Auxin-responsive family protein	0.612
AT5G65970		Seven transmembrane MLO family protein	0.611
AT1G12080		Vacuolar calcium-binding protein-related	0.61
AT4G07820		CAP (Cysteine-rich secretory proteins, Antigen 5, and Pathogenesis-related 1 protein) superfamily protein	0.608
AT1G68710		ATPase E1-E2 type family protein / haloacid dehalogenase-like hydrolase family protein	0.608
AT3G45920		Protein kinase superfamily protein	0.608
AT3G56980	bHLH39	basic helix-loop-helix (bHLH) DNA-binding superfamily protein	0.607
AT1G77690		like AUX1 3	0.607
AT5G25810		Integrase-type DNA-binding superfamily protein	0.605
AT1G32450	NRT1.5	nitrate transporter 1.5	0.604
AT2G37180		Aquaporin-like superfamily protein	0.603
AT2G29660		zinc finger (C2H2 type) family protein	0.603
AT3G49750		receptor like protein 44	0.603
AT5G42500		Disease resistance-responsive (dirigent-like protein) family protein	0.602
AT5G56080	NAS2	nicotianamine synthase 2	0.6
Genes co-expressed only with BTSL2
AT5G05460		Glycosyl hydrolase family 85		0.817
AT5G43060		Granulin repeat cysteine protease family protein		0.79
AT4G39270		Leucine-rich repeat protein kinase family protein		0.789
AT4G26470		Calcium-binding EF-hand family protein		0.786
AT2G43610		Chitinase family protein		0.782
AT2G17720		2-oxoglutarate (2OG) and Fe(II)-dependent oxygenase superfamily protein		0.78
AT5G15130		WRKY DNA-binding protein 72		0.779
AT5G17330		glutamate decarboxylase		0.778
AT1G29330		ER lumen protein retaining receptor family protein		0.775
AT3G51330		Eukaryotic aspartyl protease family protein		0.769
AT2G35000		RING/U-box superfamily protein		0.767
AT2G39200		Seven transmembrane MLO family protein		0.767
AT5G58730		pfkB-like carbohydrate kinase family protein		0.766
AT5G62260		AT hook motif DNA-binding family protein		0.765
AT4G12080		AT-hook motif nuclear-localized protein 1		0.764
AT2G44380		Cysteine/Histidine-rich C1 domain family protein		0.762
AT2G24570		WRKY DNA-binding protein 17		0.762
AT5G06750		Protein phosphatase 2C family protein		0.762
AT2G41220		glutamate synthase 2		0.761
AT5G63930		Leucine-rich repeat protein kinase family protein		0.755
AT2G46140		Late embryogenesis abundant protein		0.753
AT1G74030		enolase 1		0.753
AT5G10820		Major facilitator superfamily protein		0.751
AT3G09940		monodehydroascorbate reductase		0.746
AT2G31390		pfkB-like carbohydrate kinase family protein		0.745
AT4G38830	CRK26	cysteine-rich RLK (RECEPTOR-like protein kinase) 26		0.744
AT2G24610		cyclic nucleotide-gated channel 14		0.743
AT3G60450		Phosphoglycerate mutase family protein		0.742
AT3G20510		Transmembrane proteins 14C		0.737
AT2G16595		Translocon-associated protein (TRAP), alpha subunit		0.735
AT1G50560		cytochrome P450, family 705, subfamily A, polypeptide 25		0.735
AT4G35500		Protein kinase superfamily protein		0.734
AT2G17290		Calcium-dependent protein kinase family protein		0.734
AT4G21850		methionine sulfoxide reductase B9		0.732
AT5G44610		microtubule-associated protein 18		0.731
AT1G55730		cation exchanger 5		0.731
AT5G04860		Unknown		0.731
AT3G57480		zinc finger (C2H2 type, AN1-like) family protein		0.731
AT2G28890		poltergeist like 4		0.73
AT4G28890		RING/U-box superfamily protein		0.727
AT1G02530		P-glycoprotein 12		0.725
AT3G24240		Leucine-rich repeat receptor-like protein kinase family protein		0.724
AT3G03610		ELMO/CED-12 family protein		0.724
AT2G20780		Major facilitator superfamily protein		0.723
AT1G71400		receptor like protein 12		0.723
AT5G54780		Ypt/Rab-GAP domain of gyp1p superfamily protein		0.721
AT5G43370		phosphate transporter 2		0.719
AT4G39390		nucleotide sugar transporter-KT 1		0.719
AT3G11340		UDP-Glycosyltransferase superfamily protein		0.718
AT1G69810		WRKY DNA-binding protein 36		0.718
AT5G58940		calmodulin-binding receptor-like cytoplasmic kinase 1		0.717
AT1G07630		pol-like 5		0.717
AT3G51440		Calcium-dependent phosphotriesterase superfamily protein		0.717
AT3G01220		homeobox protein 20		0.716
AT5G02100		Oxysterol-binding family protein		0.715
AT4G15400		HXXXD-type acyl-transferase family protein		0.715
AT3G54960		PDI-like 1-3		0.714
AT2G27000		cytochrome P450, family 705, subfamily A, polypeptide 8		0.713
AT3G05580		Calcineurin-like metallo-phosphoesterase superfamily protein		0.713
AT5G10720		histidine kinase 5		0.712
AT5G41990		with no lysine (K) kinase 8		0.71
AT2G28960		Leucine-rich repeat protein kinase family protein		0.71
AT5G39970		catalytics		0.708
AT5G58700		phosphatidylinositol-speciwc phospholipase C4		0.707
AT5G43520		Cysteine/Histidine-rich C1 domain family protein		0.707
AT5G14150		Protein of unknown function, DUF642		0.705
AT4G30850		heptahelical transmembrane protein2		0.704
AT2G47140		NAD(P)-binding Rossmann-fold superfamily protein		0.704
AT5G18780		F-box/RNI-like superfamily protein		0.703
AT1G49050		Eukaryotic aspartyl protease family protein		0.703
AT2G42060		Cysteine/Histidine-rich C1 domain family protein		0.702
AT3G53780		RHOMBOID-like protein 4		0.701
AT3G13320		cation exchanger 2		0.701
AT2G35120		Single hybrid motif superfamily protein		0.701
AT2G46620		P-loop containing nucleoside triphosphate hydrolases superfamily protein		0.7
AT5G24270		Calcium-binding EF-hand family protein		0.7
AT3G49860		ADP-ribosylation factor-like A1B		0.7
AT2G44450		beta glucosidase 15		0.7
AT3G11320		Nucleotide-sugar transporter family protein		0.7
AT1G02360		Chitinase family protein		0.7
AT4G08770		Peroxidase superfamily protein		0.698
AT2G39410		alpha/beta-Hydrolases superfamily protein		0.698
AT2G20010		Protein of unknown function (DUF810)		0.698
AT4G12010		Disease resistance protein (TIR-NBS-LRR class) family		0.697
AT1G21370		Unknown		0.697
AT5G59680		Leucine-rich repeat protein kinase family protein		0.697
AT1G29180		Cysteine/Histidine-rich C1 domain family protein		0.696
AT5G19520		mechanosensitive channel of small conductance-like 9		0.696
AT4G32870		Polyketide cyclase/dehydrase and lipid transport superfamily protein		0.696
AT5G41180		leucine-rich repeat transmembrane protein kinase family protein		0.696
AT5G01040		laccase 8		0.695
AT5G12970		Calcium-dependent lipid-binding (CaLB domain) plant phosphoribosyltransferase family protein		0.695
AT5G59930		Cysteine/Histidine-rich C1 domain family protein		0.694
AT3G21510		histidine-containing phosphotransmitter 1		0.694
AT3G53480	PDR9	pleiotropic drug resistance 9		0.693
AT1G23850		Unknown		0.693
AT1G19360		Nucleotide-diphospho-sugar transferase family protein		0.692
AT5G24290		Vacuolar iron transporter (VIT) family protein		0.69
AT1G50580		UDP-Glycosyltransferase superfamily protein		0.689
AT5G03630		Pyridine nucleotide-disulphide oxidoreductase family protein		0.689
AT2G14100		cytochrome P450, family 705, subfamily A, polypeptide 13		0.688
AT1G63460		glutathione peroxidase 8		0.688
AT1G17500		ATPase E1-E2 type family protein / haloacid dehalogenase-like hydrolase family protein		0.688
AT2G44370		Cysteine/Histidine-rich C1 domain family protein		0.687
AT5G18860		inosine-uridine preferring nucleoside hydrolase family protein		0.686
AT5G60280		Concanavalin A-like lectin protein kinase family protein		0.684
AT4G01750		rhamnogalacturonan xylosyltransferase 2		0.683
AT1G32120		Unknown		0.683
AT2G30340		LOB domain-containing protein 13		0.683
AT4G18340		Glycosyl hydrolase superfamily protein		0.683
AT2G21850		Cysteine/Histidine-rich C1 domain family protein		0.681
AT3G02880		Leucine-rich repeat protein kinase family protein		0.681
AT3G52200		Dihydrolipoamide acetyltransferase, long form protein		0.681
AT1G75390		basic leucine-zipper 44		0.68
AT3G48410		alpha/beta-Hydrolases superfamily protein		0.68
AT2G16570		GLN phosphoribosyl pyrophosphate amidotransferase 1		0.68
AT5G25770		alpha/beta-Hydrolases superfamily protein		0.68
AT5G14000		NAC domain containing protein 84		0.68
AT5G38630		cytochrome B561-1		0.679
AT1G07520		GRAS family transcription factor		0.679
AT1G08350		Endomembrane protein 70 protein family		0.678
AT1G71010		FORMS APLOID AND BINUCLEATE CELLS 1C		0.678
AT2G37980		O-fucosyltransferase family protein		0.678
AT1G56145		Leucine-rich repeat transmembrane protein kinase		0.678
AT2G02680		Cysteine/Histidine-rich C1 domain family protein		0.677
AT3G53670		Unknown		0.676
AT4G21830		methionine sulfoxide reductase B7		0.676
AT1G54010		GDSL-like Lipase/Acylhydrolase superfamily protein		0.676
AT5G17060		ADP-ribosylation factor B1B		0.676
AT1G55380		Cysteine/Histidine-rich C1 domain family protein		0.676
AT5G51160		Ankyrin repeat family protein		0.675
AT5G01830		ARM repeat superfamily protein		0.675
AT2G31030		OSBP(oxysterol binding protein)-related protein 1B		0.674
AT4G01700		Chitinase family protein		0.674
AT5G05640		nucleoprotein-related		0.673
AT1G79450		ALA-interacting subunit 5		0.673
AT5G13420		Aldolase-type TIM barrel family protein		0.673
AT4G32140		EamA-like transporter family		0.673
AT1G54890		Late embryogenesis abundant (LEA) protein-related		0.673
AT1G17060		cytochrome p450 72c1		0.673
AT3G17420		glyoxysomal protein kinase 1		0.672
AT4G21410		cysteine-rich RLK (RECEPTOR-like protein kinase) 29		0.672
AT1G67940		non-intrinsic ABC protein 3		0.672
AT3G52450		plant U-box 22		0.672
AT3G05990		Leucine-rich repeat (LRR) family protein		0.672
AT1G47600		beta glucosidase 34		0.672
AT5G66690		UDP-Glycosyltransferase superfamily protein		0.671
AT3G45650		nitrate excretion transporter1		0.671
AT5G57090		Auxin efflux carrier family protein		0.671
AT1G15670		Galactose oxidase/kelch repeat superfamily protein		0.671
AT5G45510		Leucine-rich repeat (LRR) family protein		0.671
AT2G45510		cytochrome P450, family 704, subfamily A, polypeptide 2		0.67
AT5G42010		Transducin/WD40 repeat-like superfamily protein		0.67
AT3G04060		NAC domain containing protein 46		0.669
AT1G14780		MAC/Perforin domain-containing protein		0.669
AT3G21230		4-coumarate:CoA ligase 5		0.669
AT2G47000		ATP binding cassette subfamily B4		0.669
AT1G24180		Thiamin diphosphate-binding fold (THDP-binding) superfamily protein		0.668
AT5G54670		kinesin 3		0.668
AT2G27510		ferredoxin 3		0.668
AT3G26470		Powdery mildew resistance protein, RPW8 domain		0.668
AT4G33360		NAD(P)-binding Rossmann-fold superfamily protein		0.668
AT5G16910		cellulose-synthase like D2		0.667
AT1G20900		Predicted AT-hook DNA-binding family protein		0.667
AT1G62790		Bifunctional inhibitor/lipid-transfer protein/seed storage 2S albumin superfamily protein		0.667
AT1G05700		Leucine-rich repeat transmembrane protein kinase protein		0.667
AT2G16760		Calcium-dependent phosphotriesterase superfamily protein		0.666
AT1G30510		root FNR 2		0.666
AT5G60300		Concanavalin A-like lectin protein kinase family protein		0.666
AT2G05260		alpha/beta-Hydrolases superfamily protein		0.666
AT2G17130		isocitrate dehydrogenase subunit 2		0.665
AT1G31470		Major facilitator superfamily protein		0.664
AT5G49680		Golgi-body localisation protein domain ;RNA pol II promoter Fmp27 protein domain		0.663
AT5G11230		Nucleotide-sugar transporter family protein		0.663
AT5G12200		pyrimidine 2		0.662
AT5G44790		copper-exporting ATPase / responsive-to-antagonist 1 / copper-transporting ATPase (RAN1)		0.661
AT2G44790		uclacyanin 2		0.661
AT3G63010		alpha/beta-Hydrolases superfamily protein		0.661
AT1G70170		matrix metalloproteinase		0.66
AT2G24170		Endomembrane protein 70 protein family		0.66
AT3G46280		protein kinase-related		0.66
AT3G03520		non-specific phospholipase C3		0.66
AT2G35610		xyloglucanase 113		0.659
AT1G15110		phosphatidyl serine synthase family protein		0.659
AT5G13110		glucose-6-phosphate dehydrogenase 2		0.659
AT2G34020		Calcium-binding EF-hand family protein		0.658
AT3G12090		tetraspanin6		0.657
AT1G15380		Lactoylglutathione lyase / glyoxalase I family protein		0.657
AT5G39990		Core-2/I-branching beta-1,6-N-acetylglucosaminyltransferase family protein		0.656
AT1G05620		uridine-ribohydrolase 2		0.656
AT1G64530		Plant regulator RWP-RK family protein		0.656
AT2G24550		Unknown		0.656
AT5G01620		TRICHOME BIREFRINGENCE-LIKE 35		0.655
AT1G24320		Six-hairpin glycosidases superfamily protein		0.654
AT5G10740		Protein phosphatase 2C family protein		0.654
AT3G14470		NB-ARC domain-containing disease resistance protein		0.654
AT1G30650		WRKY DNA-binding protein 14		0.654
AT5G65020		annexin 2		0.654
AT5G66280		GDP-D-mannose 4,6-dehydratase 1		0.653
AT3G09805		Unknown		0.652
AT3G14570		glucan synthase-like 4		0.651
AT2G45330		RNA 2'-phosphotransferase, Tpt1 / KptA family		0.651
AT3G25290		Auxin-responsive family protein		0.651
AT2G39110		Protein kinase superfamily protein		0.651
AT5G42630		Homeodomain-like superfamily protein		0.651
AT2G23300		Leucine-rich repeat protein kinase family protein		0.651
AT2G42570		TRICHOME BIREFRINGENCE-LIKE 39		0.651
AT1G66450		Cysteine/Histidine-rich C1 domain family protein		0.65
AT4G31320		SAUR-like auxin-responsive protein family		0.65
AT3G14940	PPC3	phosphoenolpyruvate carboxylase 3		0.649
AT5G64370		beta-ureidopropionase		0.649
AT5G65530		Protein kinase superfamily protein		0.649
AT2G47550		Plant invertase/pectin methylesterase inhibitor superfamily		0.648
AT5G40760	G6PD6	glucose-6-phosphate dehydrogenase 6		0.648
AT5G07820		Plant calmodulin-binding protein-related		0.648
AT5G05880		UDP-Glycosyltransferase superfamily protein		0.648
AT2G16530		3-oxo-5-alpha-steroid 4-dehydrogenase family protein		0.648
AT5G59940		Cysteine/Histidine-rich C1 domain family protein		0.648
AT2G26650		K+ transporter 1		0.647
AT1G61360		S-locus lectin protein kinase family protein		0.647
AT2G26480		UDP-glucosyl transferase 76D1		0.647
AT4G23010		UDP-galactose transporter 2		0.647
AT4G02180		DC1 domain-containing protein		0.646
AT1G29020		Calcium-binding EF-hand family protein		0.646
AT5G35580		Protein kinase superfamily protein		0.646
AT1G64060		respiratory burst oxidase protein F		0.645
AT3G54100		O-fucosyltransferase family protein		0.645
AT5G16510		Alpha-1,4-glucan-protein synthase family protein		0.645
AT4G28650		Leucine-rich repeat transmembrane protein kinase family protein		0.645
AT5G02420		Unknown		0.645
AT5G44380		FAD-binding Berberine family protein		0.645
AT5G62150		peptidoglycan-binding LysM domain-containing protein		0.644
AT1G30270		CBL-interacting protein kinase 23		0.644
AT3G15430		Regulator of chromosome condensation (RCC1) family protein		0.643
AT3G49210		O-acyltransferase (WSD1-like) family protein		0.643
AT1G34750		Protein phosphatase 2C family protein		0.643
AT2G01140		Aldolase superfamily protein		0.643
AT5G07390	RBOHA	respiratory burst oxidase homolog A		0.642
AT3G44320		nitrilase 3		0.642
AT5G43910		pfkB-like carbohydrate kinase family protein		0.642
AT2G37280		pleiotropic drug resistance 5		0.642
AT3G26440		Protein of unknown function (DUF707)		0.642
AT2G44010		Unknown		0.642
AT1G80360		Pyridoxal phosphate (PLP)-dependent transferases superfamily protein		0.641
AT1G54320		LEM3 (ligand-effect modulator 3) family protein / CDC50 family protein		0.641
AT2G47650		UDP-xylose synthase 4		0.64
AT1G01640		BTB/POZ domain-containing protein		0.639
AT2G14510		Leucine-rich repeat protein kinase family protein		0.639
AT3G14610		cytochrome P450, family 72, subfamily A, polypeptide 7		0.639
AT2G04100		MATE efflux family protein		0.639
AT5G35370		S-locus lectin protein kinase family protein		0.639
AT2G44350		Citrate synthase family protein		0.638
AT1G71697		choline kinase 1		0.638
AT5G16900		Leucine-rich repeat protein kinase family protein		0.638
AT1G07260		UDP-glucosyl transferase 71C3		0.638
AT5G20400		2-oxoglutarate (2OG) and Fe(II)-dependent oxygenase superfamily protein		0.638
AT5G58375		Methyltransferase-related protein		0.637
AT1G80460		Actin-like ATPase superfamily protein		0.637
AT5G43390		Uncharacterised conserved protein UCP015417, vWA		0.637
AT5G15730		Protein kinase superfamily protein		0.637
AT1G02810		Plant invertase/pectin methylesterase inhibitor superfamily		0.636
AT2G17370		3-hydroxy-3-methylglutaryl-CoA reductase 2		0.636
AT1G01340		cyclic nucleotide gated channel 10		0.635
AT5G11970		Protein of unknown function (DUF3511)		0.635
AT5G14690		Unknown		0.635
AT3G03050		cellulose synthase-like D3		0.635
AT4G22130		STRUBBELIG-receptor family 8		0.635
AT5G26595		Unknown		0.634
AT1G14210		Ribonuclease T2 family protein		0.633
AT1G51890		Leucine-rich repeat protein kinase family protein		0.633
AT3G16340		pleiotropic drug resistance 1		0.633
AT3G47780		ABC2 homolog 6		0.633
AT3G51460		Phosphoinositide phosphatase family protein		0.633
AT3G15240		Serine/threonine-protein kinase WNK (With No Lysine)-related		0.633
AT1G53920		GDSL-motif lipase 5		0.632
AT4G36990	HSFB1	heat shock factor 4		0.632
AT5G11870		Alkaline phytoceramidase (aPHC)		0.631
AT4G23480		Unknown		0.631
AT1G78000		sulfate transporter 1;2		0.631
AT5G01320		Thiamine pyrophosphate dependent pyruvate decarboxylase family protein		0.631
AT1G26440		ureide permease 5		0.631
AT1G74210		PLC-like phosphodiesterases superfamily protein		0.63
AT5G60760		P-loop containing nucleoside triphosphate hydrolases superfamily protein		0.63
AT1G74500		activation-tagged BRI1(brassinosteroid-insensitive 1)-suppressor 1		0.63
AT1G07000		exocyst subunit exo70 family protein B2		0.63
AT1G02690		importin alpha isoform 6		0.63
AT3G13772		transmembrane nine 7		0.629
AT2G33630		NAD(P)-binding Rossmann-fold superfamily protein		0.629
AT4G37010		centrin 2		0.629
AT3G27000		actin related protein 2		0.629
AT3G21240		4-coumarate:CoA ligase 2		0.628
AT5G40590		Cysteine/Histidine-rich C1 domain family protein		0.628
AT5G65790		myb domain protein 68		0.628
AT3G07690		6-phosphogluconate dehydrogenase family protein		0.627
AT2G18450		succinate dehydrogenase 1-2		0.626
AT2G44500		O-fucosyltransferase family protein		0.626
AT3G59660		C2 domain-containing protein / GRAM domain-containing protein		0.626
AT3G50960		phosducin-like protein 3 homolog		0.626
AT1G63440		heavy metal atpase 5		0.626
AT5G10520		ROP binding protein kinases 1		0.625
AT5G58750		NAD(P)-binding Rossmann-fold superfamily protein		0.625
AT1G18270		ketose-bisphosphate aldolase class-II family protein		0.625
AT3G51350		Eukaryotic aspartyl protease family protein		0.625
AT5G63660		Scorpion toxin-like knottin superfamily protein		0.625
AT5G53320		Leucine-rich repeat protein kinase family protein		0.624
AT5G12340		Unknown		0.624
AT3G51360		Eukaryotic aspartyl protease family protein		0.623
AT4G19185		nodulin MtN21 /EamA-like transporter family protein		0.622
AT1G10050		glycosyl hydrolase family 10 protein / carbohydrate-binding domain-containing protein		0.622
AT1G25580		NAC (No Apical Meristem) domain transcriptional regulator superfamily protein		0.622
AT5G40690		Unknown		0.621
AT2G46700		CDPK-related kinase 3		0.621
AT1G76550		Phosphofructokinase family protein		0.621
AT2G43080		P4H isoform 1		0.621
AT2G29330		tropinone reductase		0.621
AT5G03290		isocitrate dehydrogenase V		0.621
AT5G40230		nodulin MtN21 /EamA-like transporter family protein		0.621
AT1G30720		FAD-binding Berberine family protein		0.621
AT1G78050		phosphoglycerate/bisphosphoglycerate mutase		0.62
AT1G79030		Chaperone DnaJ-domain superfamily protein		0.62
AT1G17430		alpha/beta-Hydrolases superfamily protein		0.62
AT1G48930		glycosyl hydrolase 9C1		0.62
AT3G58600		Adaptin ear-binding coat-associated protein 1 NECAP-1		0.619
AT5G23720		dual specificity protein phosphatase family protein		0.619
AT5G01490	CAX4	cation exchanger 4		0.619
AT3G07600		Heavy metal transport/detoxification superfamily protein		0.619
AT3G51160		NAD(P)-binding Rossmann-fold superfamily protein		0.619
AT5G62480	GSTU9	glutathione S-transferase tau 9		0.619
AT5G56610		Phosphotyrosine protein phosphatases superfamily protein		0.618
AT3G25585		aminoalcoholphosphotransferase		0.618
AT1G67800		Copine (Calcium-dependent phospholipid-binding protein) family		0.618
AT2G41660	MIZ1	Protein of unknown function, DUF617		0.618
AT1G11580		methylesterase PCR A		0.618
AT3G49390		CTC-interacting domain 10		0.618
AT1G26970		Protein kinase superfamily protein		0.618
AT3G02360		6-phosphogluconate dehydrogenase family protein		0.617
AT3G57330		autoinhibited Ca2+-ATPase 11		0.617
AT2G42490		Copper amine oxidase family protein		0.616
AT5G56630		phosphofructokinase 7		0.616
AT4G02730		Transducin/WD40 repeat-like superfamily protein		0.616
AT5G44460		calmodulin like 43		0.616
AT5G11920		6-&1-fructan exohydrolase		0.615
AT3G04780		Protein of unknown function (DUF1000)		0.615
AT1G12290		Disease resistance protein (CC-NBS-LRR class) family		0.615
AT5G35200		ENTH/ANTH/VHS superfamily protein		0.615
AT5G41040		HXXXD-type acyl-transferase family protein		0.615
AT1G06840		Leucine-rich repeat protein kinase family protein		0.614
AT5G08240		Unknown		0.614
AT1G52050		Mannose-binding lectin superfamily protein		0.614
AT1G48510		Surfeit locus 1 cytochrome c oxidase biogenesis protein		0.614
AT2G34300		S-adenosyl-L-methionine-dependent methyltransferases superfamily protein		0.614
AT5G25820		Exostosin family protein		0.614
AT3G59100		glucan synthase-like 11		0.614
AT5G19930		Protein of unknown function DUF92, transmembrane		0.614
AT5G50120		Transducin/WD40 repeat-like superfamily protein		0.613
AT5G51590		AT hook motif DNA-binding family protein		0.613
AT3G05150		Major facilitator superfamily protein		0.613
AT5G60530		late embryogenesis abundant protein-related / LEA protein-related		0.612
AT5G05440		Polyketide cyclase/dehydrase and lipid transport superfamily protein		0.612
AT1G27170		transmembrane receptors;ATP binding		0.612
AT2G37110		PLAC8 family protein		0.612
AT1G23140		Calcium-dependent lipid-binding (CaLB domain) family protein		0.612
AT3G07000		Cysteine/Histidine-rich C1 domain family protein		0.611
AT3G52400		syntaxin of plants 122		0.611
AT1G18980		RmlC-like cupins superfamily protein		0.611
AT3G50620		P-loop containing nucleoside triphosphate hydrolases superfamily protein		0.611
AT4G05200		cysteine-rich RLK (RECEPTOR-like protein kinase) 25		0.611
AT5G57480		P-loop containing nucleoside triphosphate hydrolases superfamily protein		0.611
AT2G26240		Transmembrane proteins 14C		0.611
AT5G35730		EXS (ERD1/XPR1/SYG1) family protein		0.611
AT5G09890		Protein kinase family protein		0.61
AT4G08780		Peroxidase superfamily protein		0.61
AT2G18160		basic leucine-zipper 2		0.61
AT5G45490		P-loop containing nucleoside triphosphate hydrolases superfamily protein		0.61
AT2G28760		UDP-XYL synthase 6		0.61
AT5G20960		aldehyde oxidase 1		0.61
AT5G01450		RING/U-box superfamily protein		0.61
AT4G10390		Protein kinase superfamily protein		0.61
AT1G29820		Magnesium transporter CorA-like family protein		0.609
AT5G06740		Concanavalin A-like lectin protein kinase family protein		0.609
AT2G30490	REF3	cinnamate-4-hydroxylase		0.609
AT2G41800		Protein of unknown function, DUF642		0.609
AT5G62165		AGAMOUS-like 42		0.609
AT5G54650		formin homology5		0.609
AT1G50630		Protein of unknown function (DUF3537)		0.609
AT2G20650		RING/U-box superfamily protein		0.609
AT1G19230		Riboflavin synthase-like superfamily protein		0.609
AT4G28540		casein kinase I-like 6		0.609
AT1G62800		aspartate aminotransferase 4		0.609
AT2G43040		tetratricopeptide repeat (TPR)-containing protein		0.609
AT5G04740		ACT domain-containing protein		0.609
AT4G26970	ACO2	aconitase 2		0.608
AT4G19030		NOD26-like major intrinsic protein 1		0.608
AT4G25320		AT hook motif DNA-binding family protein		0.608
AT1G76500		Predicted AT-hook DNA-binding family protein		0.607
AT5G58690		phosphatidylinositol-speciwc phospholipase C5		0.607
AT5G38550		Mannose-binding lectin superfamily protein		0.607
AT5G66250		kinectin-related		0.607
AT4G28370		RING/U-box superfamily protein		0.606
AT4G29690		Alkaline-phosphatase-like family protein		0.606
AT1G65840	PAO4	polyamine oxidase 4		0.606
AT4G01480		pyrophosphorylase 5		0.606
AT1G18860		WRKY DNA-binding protein 61		0.606
AT2G22470		arabinogalactan protein 2		0.605
AT1G26640		Amino acid kinase family protein		0.605
AT3G02230		reversibly glycosylated polypeptide 1		0.605
AT1G51420		sucrose-phosphatase 1		0.604
AT3G02140		AFP2 (ABI five-binding protein 2) family protein		0.604
AT2G19590		ACC oxidase 1		0.604
AT5G07360		Amidase family protein		0.604
AT3G06420		Ubiquitin-like superfamily protein		0.604
AT4G30640		RNI-like superfamily protein		0.604
AT2G45920		U-box domain-containing protein		0.603
AT3G50300		HXXXD-type acyl-transferase family protein		0.603
AT3G23800		selenium-binding protein 3		0.603
AT4G24400		CBL-interacting protein kinase 8		0.603
AT1G12000		Phosphofructokinase family protein		0.602
AT1G79380		Ca(2)-dependent phospholipid-binding protein (Copine) family		0.602
AT1G56120		Leucine-rich repeat transmembrane protein kinase		0.602
AT3G10640		SNF7 family protein		0.602
AT1G53180		Unknown		0.602
AT5G38340		Disease resistance protein (TIR-NBS-LRR class) family		0.602
AT5G45500		RNI-like superfamily protein		0.602
AT3G52430		alpha/beta-Hydrolases superfamily protein		0.602
AT5G37600	GSR 1	glutamine synthase clone R1		0.602
AT1G18390		Protein kinase superfamily protein		0.602
AT4G35985		Senescence/dehydration-associated protein-related		0.602
AT4G27860		vacuolar iron transporter (VIT) family protein		0.602
AT3G04320		Kunitz family trypsin and protease inhibitor protein		0.601
AT1G33360		ATP-dependent Clp protease		0.601
AT4G01910		Cysteine/Histidine-rich C1 domain family protein		0.601
AT4G30060		Core-2/I-branching beta-1,6-N-acetylglucosaminyltransferase family protein		0.6
AT1G80240		Protein of unknown function, DUF642		0.6
AT5G48940		Leucine-rich repeat transmembrane protein kinase family protein		0.6
AT5G48230		acetoacetyl-CoA thiolase 2		0.6

## Sheet: BTS Network
Microarray data from shoots			Correlation to:
ATG	Symbol	Description	BTS
Genes co-expressed to BTS
AT5G53450	ORG1	OBP3-responsive gene 1	0.733984
AT1G23020	FRO3	ferric reduction oxidase 3	0.644513
AT5G05250		Unknown	0.643582
AT3G56360		Unknown	0.605387
AT3G47640	PYE	basic helix-loop-helix (bHLH) DNA-binding superfamily protein	0.567715
AT1G29400		MEI2-like protein 5	0.533767
AT2G35050		Protein kinase superfamily protein with octicosapeptide/Phox/Bem1p domain	0.522358
AT1G48300		Unknown	0.509306
AT5G18190		Protein kinase family protein	0.501995
